# Supplementary material for: Effect of Interferon Gamma on Ebola Virus Infection of Primary Kupffer Cells and a Kupffer Cell Line
Source: Viruses. 2023 Oct 11;15(10):2077. doi: 10.3390/v15102077 (PMC10611415; doi:10.3390/v15102077)
Supplement: Supplementary file 1 [file viruses-15-02077-s001.zip]

Archive with 1 entries (1 files):
- viruses-2605884-supplementary.pptx
